# Supplementary material for: Nurses’ knowledge, attitudes and practices towards palliative care provided to patients diagnosed with cancer
Source: PLoS One. 2023 Oct 30;18(10):e0289317. doi: 10.1371/journal.pone.0289317 (PMC10615295; doi:10.1371/journal.pone.0289317)
Supplement: S1 Data — (XLSX) [file pone.0289317.s002.xlsx]

## Sheet: Sample Data-V1.0
RN	Education	Oneyearonco	TotalExponco	Age	Gender	Ward	Hospital	Paltraining	PalTrainType	Knowledge1	Knowledge2	Knowledge3	Knowledge4	Knowledge5	Knowledge6	Knowledge7	Knowledge8	Knowledge9	Knowledge10	Knowledge11	Knowledge12	Knowledge13	Knowledge14	Knowledge15	Knowledge16	Knowledge17	Knowledge18	Knowledge19	Knowledge20	Practice1	Practice2	Practice3	Practice4	Practice5	Practice6	Practice7	Practice8	Practice9	Practice10	Practice11	Practice12	Practice13	Practice14	Practice15	Practice16	Practice17	Practice18	DyingPatient	Attitudes1
1	1	1	15	40	1	1	2	0	0	1	1	1	1	1	1	1	1	1	1	1	1	1	1	1	1	1	1	1	1	2	2	2	2	2	2	2	2	2	2	2	2	2	2	2	2	2	2	1	3
1	1	1	16	38	1	2	4	1	1	2	2	1	2	2	1	1	2	2	2	1	1	2	2	1	1	1	1	1	2	1	1	1	2	1	1	2	1	1	1	1	1	1	1	2	1	1	1	1	1
1	1	1	18	42	1	2	4	1	0	2	2	1	2	2	1	1	2	2	2	1	1	2	2	1	1	1	1	1	2	1	1	1	2	1	1	2	1	1	1	1	1	1	1	2	1	1	1	1	1
1	2	1	10	38	1	4	3	0	0	2	2	1	2	3	2	1	2	2	1	2	3	2	2	3	2	2	1	1	2	5	4	4	4	4	4	4	4	3	3	3	2	2	2	1	2	1	1	1	2
1	1	1	5	28	1	1	2	0	0	1	1	1	1	1	1	1	1	1	1	1	1	1	1	1	1	1	1	1	1	2	2	2	2	2	2	2	2	2	2	2	2	2	2	2	2	2	2	1	3
1	1	1	2	25	0	4	1	0	0	1	3	1	1	3	1	1	1	2	1	1	3	2	1	1	1	1	1	1	1	5	4	5	4	4	5	4	4	3	4	5	3	3	4	3	4	2	4	1	3
1	1	1	2	25	0	4	1	0	0	1	3	1	1	3	1	1	1	2	1	1	3	2	1	1	1	1	1	1	1	5	4	5	4	4	5	4	4	3	4	5	3	3	4	3	4	2	4	1	3
1	1	1	8	32	1	3	1	0	0	2	2	1	1	1	1	1	1	2	2	1	1	1	1	1	1	1	2	2	2	3	3	2	3	3	2	3	3	2	2	3	3	2	3	2	3	2	2	1	2
1	1	1	2	30	0	3	1	0	0	1	2	1	1	2	3	1	2	1	1	2	1	1	1	1	1	1	1	1	3	4	4	3	2	4	3	2	3	3	3	4	4	4	4	4	4	2	4	1	4
1	1	1	2	30	0	2	1	0	0	1	2	1	1	2	3	1	2	1	1	2	1	1	1	1	1	1	1	1	3	4	4	3	2	4	3	2	3	3	3	4	4	4	4	4	4	2	4	1	4
1	1	1	2	25	0	4	1	0	0	1	3	1	1	3	1	1	1	2	1	1	3	2	1	1	1	1	1	1	1	5	4	5	4	4	5	4	4	3	4	5	3	3	4	3	4	2	4	0	#NULL!
1	1	1	10	37	0	3	4	0	0	1	1	1	3	3	3	1	1	3	1	1	1	1	1	1	1	1	1	1	1	4	5	4	4	5	4	4	4	4	4	5	4	5	5	4	4	2	4	1	4
1	1	1	8	35	0	1	1	0	0	1	1	1	3	3	3	1	1	3	1	1	1	1	1	1	1	1	1	1	1	4	5	4	4	5	4	4	4	4	4	5	4	5	5	4	4	2	4	1	4
1	2	1	9	34	1	4	3	0	0	3	2	2	3	2	1	1	3	1	2	1	1	1	1	1	2	1	1	1	2	3	2	1	2	2	1	2	2	3	2	2	3	3	2	3	3	2	3	1	4
1	2	1	12	35	1	2	3	0	0	1	1	1	1	1	1	1	1	1	1	1	1	1	2	1	2	1	2	1	2	3	3	3	3	3	3	3	3	3	3	3	3	3	3	2	3	2	3	1	5
1	1	1	10	35	1	4	1	0	0	1	1	1	1	1	1	1	1	1	1	1	1	1	1	1	2	1	1	1	1	1	1	1	1	1	1	1	1	1	1	1	1	1	1	1	1	2	1	1	1
1	1	1	6	29	0	4	2	0	0	1	1	2	1	3	1	1	1	2	1	1	1	2	3	3	1	1	1	1	2	2	2	3	4	2	3	4	2	2	2	1	1	1	1	2	1	2	1	1	4
1	3	1	10	34	1	4	4	0	0	1	1	1	2	2	1	1	2	1	2	2	1	2	2	1	1	1	1	2	2	2	3	3	2	3	3	2	3	3	4	3	4	3	3	4	4	2	3	1	4
1	2	1	2	29	1	4	2	1	1	2	2	2	2	2	2	2	2	2	2	2	2	2	2	2	2	2	2	2	2	2	2	2	2	2	2	2	2	2	2	2	2	2	2	2	2	2	2	1	2
1	1	1	11	33	0	2	4	0	0	3	1	1	2	2	1	2	2	1	1	1	1	2	2	1	1	1	1	1	2	2	3	3	2	3	3	2	3	3	2	3	3	3	1	2	2	2	2	1	3
1	1	1	2	23	0	3	1	1	1	1	1	1	1	1	1	1	1	1	1	1	1	1	1	1	1	1	1	1	1	1	1	1	1	1	1	1	1	1	1	1	1	1	1	1	1	2	1	1	1
1	1	1	7	30	1	3	3	1	1	1	1	1	1	1	1	2	2	1	1	3	1	2	1	2	2	3	1	2	3	1	3	1	1	3	1	1	2	1	2	2	1	2	1	3	1	2	3	1	1
1	2	1	2	29	0	2	2	0	0	2	2	2	2	2	1	1	2	1	2	1	2	2	1	2	2	1	1	1	1	1	1	1	1	1	1	1	2	2	2	2	2	2	2	2	2	2	2	1	1
1	2	1	12	37	0	3	1	0	0	1	1	2	2	3	2	1	1	1	2	2	3	2	1	1	3	1	2	1	2	4	5	4	3	5	4	3	4	3	4	4	5	4	5	4	4	2	4	1	1
1	1	1	6	36	1	2	2	0	0	2	2	1	2	1	1	2	1	2	1	2	2	1	2	1	2	1	2	2	1	4	4	5	4	4	5	4	4	3	4	4	4	3	3	3	3	2	3	1	4
1	1	1	3	32	1	3	2	0	0	2	2	1	1	2	1	1	1	2	1	1	2	2	1	1	1	1	2	2	1	5	5	4	5	5	4	5	4	4	5	5	5	5	4	4	5	2	5	1	4
1	1	1	5	33	0	2	2	0	0	1	2	1	2	1	2	1	2	1	2	1	1	1	2	2	2	1	1	1	2	1	2	2	2	2	2	2	1	1	1	1	1	1	1	1	1	2	2	1	4
1	1	1	3	26	0	1	2	1	1	2	2	1	3	3	3	2	2	2	1	1	3	2	3	1	1	3	1	3	2	5	5	5	4	5	5	4	4	4	4	4	3	5	5	5	5	2	5	1	4
1	2	1	11	33	0	2	4	0	0	3	1	1	2	2	1	2	2	1	1	1	1	2	2	1	1	1	1	1	2	2	3	3	2	3	3	2	3	3	2	3	3	3	1	2	2	2	2	1	3
1	1	1	2	24	0	3	1	1	1	1	1	1	1	1	1	1	1	1	1	1	1	1	1	1	1	1	1	1	1	1	1	1	1	1	1	1	1	1	1	1	1	1	1	1	1	2	1	1	1
1	1	1	8	37	1	3	2	0	0	1	1	1	1	1	1	2	2	1	1	3	1	2	1	2	2	3	1	2	3	1	3	1	1	3	1	1	2	1	2	2	1	2	1	3	1	2	3	1	1
1	2	1	1	29	0	2	2	1	2	2	2	2	2	2	1	1	2	1	2	1	2	2	1	2	2	1	1	1	1	1	1	1	1	1	1	1	2	2	2	2	2	2	2	2	2	2	2	1	1
1	1	1	12	37	0	3	1	0	0	1	1	2	2	3	2	1	1	1	2	2	3	2	1	1	3	1	2	1	2	4	5	4	3	5	4	3	4	3	4	4	5	4	5	4	4	2	4	1	1
1	1	1	2	36	1	4	2	0	0	2	2	1	2	1	1	2	1	2	1	2	2	1	2	1	2	1	2	2	1	4	4	5	4	4	5	4	4	3	4	4	4	3	3	3	3	2	3	1	4
1	1	1	8	32	1	2	1	0	0	2	2	1	1	1	1	1	1	2	2	1	1	1	1	1	1	1	2	2	2	3	3	2	3	3	2	3	3	2	2	3	3	2	3	2	3	2	2	1	2
1	1	1	2	30	0	3	2	0	0	1	2	1	1	2	3	1	2	1	1	2	1	1	1	1	1	1	1	1	3	4	4	3	2	4	3	2	3	3	3	4	4	4	4	4	4	2	4	1	4
1	1	1	3	29	0	3	3	0	0	1	2	1	1	2	3	1	2	1	1	2	1	1	1	1	1	1	1	1	3	4	4	3	2	4	3	2	3	3	3	4	4	4	4	4	4	2	4	1	4
1	1	1	10	40	0	2	4	0	0	1	1	1	3	3	3	1	1	3	1	1	1	1	1	1	1	1	1	1	1	4	5	4	4	5	4	4	4	4	4	5	4	5	5	4	4	2	4	1	4
1	1	1	9	38	0	1	1	0	0	1	1	1	3	3	3	1	1	3	1	1	1	1	1	1	1	1	1	1	1	4	5	4	4	5	4	4	4	4	4	5	4	5	5	4	4	2	4	1	4
1	1	1	9	34	1	4	3	1	2	3	2	2	3	2	1	1	3	1	2	1	1	1	1	1	2	1	1	1	2	3	2	1	2	2	1	2	2	3	2	2	3	3	2	3	3	2	3	1	4
1	2	1	13	35	1	2	1	0	0	1	1	1	1	1	1	1	1	1	1	1	1	1	2	1	2	1	2	1	2	3	3	3	3	3	3	3	3	3	3	3	3	3	3	2	3	2	3	1	5
1	1	1	10	35	0	4	1	0	0	1	1	1	1	1	1	1	1	1	1	1	1	1	1	1	2	1	1	1	1	1	1	1	1	1	1	1	1	1	1	1	1	1	1	1	1	2	1	1	1
1	2	1	4	29	1	2	2	0	0	2	2	2	2	2	1	1	2	1	2	1	2	2	1	2	2	1	1	1	1	1	1	1	1	1	1	1	2	2	2	2	2	2	2	2	2	2	2	1	1
1	1	1	12	37	0	3	3	0	0	1	1	2	2	3	2	1	1	1	2	2	3	2	1	1	3	1	2	1	2	4	5	4	3	5	4	3	4	3	4	4	5	4	5	4	4	2	4	1	1
1	1	1	6	36	1	4	2	0	0	2	2	1	2	1	1	2	1	2	1	2	2	1	2	1	2	1	2	2	1	4	4	5	4	4	5	4	4	3	4	4	4	3	3	3	3	2	3	1	4
1	1	1	7	32	0	3	2	0	0	2	2	1	1	2	1	1	1	2	1	1	2	2	1	1	1	1	2	2	1	5	5	4	5	5	4	5	4	4	5	5	5	5	4	4	5	2	5	1	4
1	1	1	2	24	0	4	1	0	0	1	3	1	1	3	1	1	1	2	1	1	3	2	1	1	1	1	1	1	1	5	4	5	4	4	5	4	4	3	4	5	3	3	4	3	4	2	4	0	#NULL!
1	1	1	8	33	0	2	2	0	0	1	2	1	2	1	2	1	2	1	2	1	1	1	2	2	2	1	1	1	2	1	2	2	2	2	2	2	1	1	1	1	1	1	1	1	1	2	2	1	4
1	2	1	3	26	0	1	1	1	1	2	2	1	3	3	3	2	2	2	1	1	3	2	3	1	1	3	1	3	2	5	5	5	4	5	5	4	4	4	4	4	3	5	5	5	5	2	5	1	4
1	1	1	11	33	0	2	4	0	0	3	1	1	2	2	1	2	2	1	1	1	1	2	2	1	1	1	1	1	2	2	3	3	2	3	3	2	3	3	2	3	3	3	1	2	2	2	2	1	3
1	1	1	2	24	0	4	1	0	0	1	3	1	1	3	1	1	1	2	1	1	3	2	1	1	1	1	1	1	1	5	4	5	4	4	5	4	4	3	4	5	3	3	4	3	4	2	4	1	3
1	2	1	13	35	1	2	1	0	0	1	1	1	1	1	1	1	1	1	1	1	1	1	2	1	2	1	2	1	2	3	3	3	3	3	3	3	3	3	3	3	3	3	3	2	3	2	3	1	5
1	1	1	5	30	0	3	3	0	0	1	2	1	1	2	3	1	2	1	1	2	1	1	1	1	1	1	1	1	3	4	4	3	2	4	3	2	3	3	3	4	4	4	4	4	4	2	4	1	4
1	1	1	2	30	0	3	1	0	0	1	2	1	1	2	3	1	2	1	1	2	1	1	1	1	1	1	1	1	3	4	4	3	2	4	3	2	3	3	3	4	4	4	4	4	4	2	4	1	4
1	1	1	11	41	0	2	3	0	0	1	1	1	3	3	3	1	1	3	1	1	1	1	1	1	1	1	1	1	1	4	5	4	4	5	4	4	4	4	4	5	4	5	5	4	4	2	4	1	4
1	1	1	13	38	0	1	1	0	0	1	1	1	3	3	3	1	1	3	1	1	1	1	1	1	1	1	1	1	1	4	5	4	4	5	4	4	4	4	4	5	4	5	5	4	4	2	4	1	4
1	1	1	9	37	0	1	1	0	0	1	1	1	3	3	3	1	1	3	1	1	1	1	1	1	1	1	1	1	1	4	5	4	4	5	4	4	4	4	4	5	4	5	5	4	4	2	4	1	4
1	1	1	15	40	1	1	2	0	0	1	1	1	1	1	1	1	1	1	1	1	1	1	1	1	1	1	1	1	1	2	2	2	2	2	2	2	2	2	2	2	2	2	2	2	2	2	2	1	3
1	1	1	16	38	1	2	4	1	1	2	2	1	2	2	1	1	2	2	2	1	1	2	2	1	1	1	1	1	2	1	1	1	2	1	1	2	1	1	1	1	1	1	1	2	1	1	1	1	1
1	1	1	18	42	1	2	4	1	0	2	2	1	2	2	1	1	2	2	2	1	1	2	2	1	1	1	1	1	2	1	1	1	2	1	1	2	1	1	1	1	1	1	1	2	1	1	1	1	1
1	2	1	10	38	1	4	3	0	0	2	2	1	2	3	2	1	2	2	1	2	3	2	2	3	2	2	1	1	2	5	4	4	4	4	4	4	4	3	3	3	2	2	2	1	2	1	1	1	2
1	1	1	5	28	1	1	2	0	0	1	1	1	1	1	1	1	1	1	1	1	1	1	1	1	1	1	1	1	1	2	2	2	2	2	2	2	2	2	2	2	2	2	2	2	2	2	2	1	3
1	1	1	2	25	0	4	1	0	0	1	3	1	1	3	1	1	1	2	1	1	3	2	1	1	1	1	1	1	1	5	4	5	4	4	5	4	4	3	4	5	3	3	4	3	4	2	4	1	3
1	1	1	2	25	0	4	1	0	0	1	3	1	1	3	1	1	1	2	1	1	3	2	1	1	1	1	1	1	1	5	4	5	4	4	5	4	4	3	4	5	3	3	4	3	4	2	4	1	3
1	1	1	8	32	1	3	1	0	0	2	2	1	1	1	1	1	1	2	2	1	1	1	1	1	1	1	2	2	2	3	3	2	3	3	2	3	3	2	2	3	3	2	3	2	3	2	2	1	2
1	1	1	2	30	0	3	1	0	0	1	2	1	1	2	3	1	2	1	1	2	1	1	1	1	1	1	1	1	3	4	4	3	2	4	3	2	3	3	3	4	4	4	4	4	4	2	4	1	4
1	1	1	2	30	0	2	1	0	0	1	2	1	1	2	3	1	2	1	1	2	1	1	1	1	1	1	1	1	3	4	4	3	2	4	3	2	3	3	3	4	4	4	4	4	4	2	4	1	4
1	1	1	2	25	0	4	1	0	0	1	3	1	1	3	1	1	1	2	1	1	3	2	1	1	1	1	1	1	1	5	4	5	4	4	5	4	4	3	4	5	3	3	4	3	4	2	4	0	#NULL!
1	1	1	10	37	0	3	4	0	0	1	1	1	3	3	3	1	1	3	1	1	1	1	1	1	1	1	1	1	1	4	5	4	4	5	4	4	4	4	4	5	4	5	5	4	4	2	4	1	4
1	1	1	8	35	0	1	1	0	0	1	1	1	3	3	3	1	1	3	1	1	1	1	1	1	1	1	1	1	1	4	5	4	4	5	4	4	4	4	4	5	4	5	5	4	4	2	4	1	4
1	2	1	9	34	1	4	3	0	0	3	2	2	3	2	1	1	3	1	2	1	1	1	1	1	2	1	1	1	2	3	2	1	2	2	1	2	2	3	2	2	3	3	2	3	3	2	3	1	4
1	2	1	12	35	1	2	3	0	0	1	1	1	1	1	1	1	1	1	1	1	1	1	2	1	2	1	2	1	2	3	3	3	3	3	3	3	3	3	3	3	3	3	3	2	3	2	3	1	5
1	1	1	10	35	1	4	1	0	0	1	1	1	1	1	1	1	1	1	1	1	1	1	1	1	2	1	1	1	1	1	1	1	1	1	1	1	1	1	1	1	1	1	1	1	1	2	1	1	1
1	1	1	6	29	0	4	2	0	0	1	1	2	1	3	1	1	1	2	1	1	1	2	3	3	1	1	1	1	2	2	2	3	4	2	3	4	2	2	2	1	1	1	1	2	1	2	1	1	4
1	3	1	10	34	1	4	4	0	0	1	1	1	2	2	1	1	2	1	2	2	1	2	2	1	1	1	1	2	2	2	3	3	2	3	3	2	3	3	4	3	4	3	3	4	4	2	3	1	4
1	2	1	2	29	1	4	2	1	1	2	2	2	2	2	2	2	2	2	2	2	2	2	2	2	2	2	2	2	2	2	2	2	2	2	2	2	2	2	2	2	2	2	2	2	2	2	2	1	2
1	1	1	11	33	0	2	4	0	0	3	1	1	2	2	1	2	2	1	1	1	1	2	2	1	1	1	1	1	2	2	3	3	2	3	3	2	3	3	2	3	3	3	1	2	2	2	2	1	3
1	1	1	2	23	0	3	1	1	1	1	1	1	1	1	1	1	1	1	1	1	1	1	1	1	1	1	1	1	1	1	1	1	1	1	1	1	1	1	1	1	1	1	1	1	1	2	1	1	1
1	1	1	7	30	1	3	3	1	1	1	1	1	1	1	1	2	2	1	1	3	1	2	1	2	2	3	1	2	3	1	3	1	1	3	1	1	2	1	2	2	1	2	1	3	1	2	3	1	1
1	2	1	2	29	0	2	2	0	0	2	2	2	2	2	1	1	2	1	2	1	2	2	1	2	2	1	1	1	1	1	1	1	1	1	1	1	2	2	2	2	2	2	2	2	2	2	2	1	1
1	2	1	12	37	0	3	1	0	0	1	1	2	2	3	2	1	1	1	2	2	3	2	1	1	3	1	2	1	2	4	5	4	3	5	4	3	4	3	4	4	5	4	5	4	4	2	4	1	1
1	1	1	6	36	1	2	2	0	0	2	2	1	2	1	1	2	1	2	1	2	2	1	2	1	2	1	2	2	1	4	4	5	4	4	5	4	4	3	4	4	4	3	3	3	3	2	3	1	4
1	1	1	3	32	1	3	2	0	0	2	2	1	1	2	1	1	1	2	1	1	2	2	1	1	1	1	2	2	1	5	5	4	5	5	4	5	4	4	5	5	5	5	4	4	5	2	5	1	4
1	1	1	5	33	0	2	2	0	0	1	2	1	2	1	2	1	2	1	2	1	1	1	2	2	2	1	1	1	2	1	2	2	2	2	2	2	1	1	1	1	1	1	1	1	1	2	2	1	4
1	1	1	3	26	0	1	2	1	1	2	2	1	3	3	3	2	2	2	1	1	3	2	3	1	1	3	1	3	2	5	5	5	4	5	5	4	4	4	4	4	3	5	5	5	5	2	5	1	4
1	2	1	11	33	0	2	4	0	0	3	1	1	2	2	1	2	2	1	1	1	1	2	2	1	1	1	1	1	2	2	3	3	2	3	3	2	3	3	2	3	3	3	1	2	2	2	2	1	3
1	1	1	2	24	0	3	1	1	1	1	1	1	1	1	1	1	1	1	1	1	1	1	1	1	1	1	1	1	1	1	1	1	1	1	1	1	1	1	1	1	1	1	1	1	1	2	1	1	1
1	1	1	8	37	1	3	2	0	0	1	1	1	1	1	1	2	2	1	1	3	1	2	1	2	2	3	1	2	3	1	3	1	1	3	1	1	2	1	2	2	1	2	1	3	1	2	3	1	1
1	2	1	1	29	0	2	2	1	2	2	2	2	2	2	1	1	2	1	2	1	2	2	1	2	2	1	1	1	1	1	1	1	1	1	1	1	2	2	2	2	2	2	2	2	2	2	2	1	1
1	1	1	12	37	0	3	1	0	0	1	1	2	2	3	2	1	1	1	2	2	3	2	1	1	3	1	2	1	2	4	5	4	3	5	4	3	4	3	4	4	5	4	5	4	4	2	4	1	1
1	1	1	2	36	1	4	2	0	0	2	2	1	2	1	1	2	1	2	1	2	2	1	2	1	2	1	2	2	1	4	4	5	4	4	5	4	4	3	4	4	4	3	3	3	3	2	3	1	4
1	1	1	8	32	1	2	1	0	0	2	2	1	1	1	1	1	1	2	2	1	1	1	1	1	1	1	2	2	2	3	3	2	3	3	2	3	3	2	2	3	3	2	3	2	3	2	2	1	2
1	1	1	2	30	0	3	2	0	0	1	2	1	1	2	3	1	2	1	1	2	1	1	1	1	1	1	1	1	3	4	4	3	2	4	3	2	3	3	3	4	4	4	4	4	4	2	4	1	4
1	1	1	3	29	0	3	3	0	0	1	2	1	1	2	3	1	2	1	1	2	1	1	1	1	1	1	1	1	3	4	4	3	2	4	3	2	3	3	3	4	4	4	4	4	4	2	4	1	4
1	1	1	10	40	0	2	4	0	0	1	1	1	3	3	3	1	1	3	1	1	1	1	1	1	1	1	1	1	1	4	5	4	4	5	4	4	4	4	4	5	4	5	5	4	4	2	4	1	4
1	1	1	9	38	0	1	1	0	0	1	1	1	3	3	3	1	1	3	1	1	1	1	1	1	1	1	1	1	1	4	5	4	4	5	4	4	4	4	4	5	4	5	5	4	4	2	4	1	4
1	1	1	9	34	1	4	3	1	2	3	2	2	3	2	1	1	3	1	2	1	1	1	1	1	2	1	1	1	2	3	2	1	2	2	1	2	2	3	2	2	3	3	2	3	3	2	3	1	4
1	2	1	13	35	1	2	1	0	0	1	1	1	1	1	1	1	1	1	1	1	1	1	2	1	2	1	2	1	2	3	3	3	3	3	3	3	3	3	3	3	3	3	3	2	3	2	3	1	5
1	1	1	10	35	0	4	1	0	0	1	1	1	1	1	1	1	1	1	1	1	1	1	1	1	2	1	1	1	1	1	1	1	1	1	1	1	1	1	1	1	1	1	1	1	1	2	1	1	1
1	2	1	4	29	1	2	2	0	0	2	2	2	2	2	1	1	2	1	2	1	2	2	1	2	2	1	1	1	1	1	1	1	1	1	1	1	2	2	2	2	2	2	2	2	2	2	2	1	1
1	1	1	12	37	0	3	3	0	0	1	1	2	2	3	2	1	1	1	2	2	3	2	1	1	3	1	2	1	2	4	5	4	3	5	4	3	4	3	4	4	5	4	5	4	4	2	4	1	1
1	1	1	6	36	1	4	2	0	0	2	2	1	2	1	1	2	1	2	1	2	2	1	2	1	2	1	2	2	1	4	4	5	4	4	5	4	4	3	4	4	4	3	3	3	3	2	3	1	4
1	1	1	7	32	0	3	2	0	0	2	2	1	1	2	1	1	1	2	1	1	2	2	1	1	1	1	2	2	1	5	5	4	5	5	4	5	4	4	5	5	5	5	4	4	5	2	5	1	4
1	1	1	2	24	0	4	1	0	0	1	3	1	1	3	1	1	1	2	1	1	3	2	1	1	1	1	1	1	1	5	4	5	4	4	5	4	4	3	4	5	3	3	4	3	4	2	4	0	#NULL!
1	1	1	8	33	0	2	2	0	0	1	2	1	2	1	2	1	2	1	2	1	1	1	2	2	2	1	1	1	2	1	2	2	2	2	2	2	1	1	1	1	1	1	1	1	1	2	2	1	4
1	2	1	3	26	0	1	1	1	1	2	2	1	3	3	3	2	2	2	1	1	3	2	3	1	1	3	1	3	2	5	5	5	4	5	5	4	4	4	4	4	3	5	5	5	5	2	5	1	4
1	1	1	11	33	0	2	4	0	0	3	1	1	2	2	1	2	2	1	1	1	1	2	2	1	1	1	1	1	2	2	3	3	2	3	3	2	3	3	2	3	3	3	1	2	2	2	2	1	3
1	1	1	2	24	0	4	1	0	0	1	3	1	1	3	1	1	1	2	1	1	3	2	1	1	1	1	1	1	1	5	4	5	4	4	5	4	4	3	4	5	3	3	4	3	4	2	4	1	3
1	2	1	13	35	1	2	1	0	0	1	1	1	1	1	1	1	1	1	1	1	1	1	2	1	2	1	2	1	2	3	3	3	3	3	3	3	3	3	3	3	3	3	3	2	3	2	3	1	5
1	1	1	5	30	0	3	3	0	0	1	2	1	1	2	3	1	2	1	1	2	1	1	1	1	1	1	1	1	3	4	4	3	2	4	3	2	3	3	3	4	4	4	4	4	4	2	4	1	4
1	1	1	2	30	0	3	1	0	0	1	2	1	1	2	3	1	2	1	1	2	1	1	1	1	1	1	1	1	3	4	4	3	2	4	3	2	3	3	3	4	4	4	4	4	4	2	4	1	4
1	1	1	11	41	0	2	3	0	0	1	1	1	3	3	3	1	1	3	1	1	1	1	1	1	1	1	1	1	1	4	5	4	4	5	4	4	4	4	4	5	4	5	5	4	4	2	4	1	4
1	1	1	13	38	0	1	1	0	0	1	1	1	3	3	3	1	1	3	1	1	1	1	1	1	1	1	1	1	1	4	5	4	4	5	4	4	4	4	4	5	4	5	5	4	4	2	4	1	4
1	1	1	9	37	0	1	1	0	0	1	1	1	3	3	3	1	1	3	1	1	1	1	1	1	1	1	1	1	1	4	5	4	4	5	4	4	4	4	4	5	4	5	5	4	4	2	4	1	4
1	1	1	15	40	1	1	2	0	0	1	1	1	1	1	1	1	1	1	1	1	1	1	1	1	1	1	1	1	1	2	2	2	2	2	2	2	2	2	2	2	2	2	2	2	2	2	2	1	3
1	1	1	16	38	1	2	4	1	1	2	2	1	2	2	1	1	2	2	2	1	1	2	2	1	1	1	1	1	2	1	1	1	2	1	1	2	1	1	1	1	1	1	1	2	1	1	1	1	1
1	1	1	18	42	1	2	4	1	0	2	2	1	2	2	1	1	2	2	2	1	1	2	2	1	1	1	1	1	2	1	1	1	2	1	1	2	1	1	1	1	1	1	1	2	1	1	1	1	1
1	2	1	10	38	1	4	3	0	0	2	2	1	2	3	2	1	2	2	1	2	3	2	2	3	2	2	1	1	2	5	4	4	4	4	4	4	4	3	3	3	2	2	2	1	2	1	1	1	2
1	1	1	5	28	1	1	2	0	0	1	1	1	1	1	1	1	1	1	1	1	1	1	1	1	1	1	1	1	1	2	2	2	2	2	2	2	2	2	2	2	2	2	2	2	2	2	2	1	3
1	1	1	2	25	0	4	1	0	0	1	3	1	1	3	1	1	1	2	1	1	3	2	1	1	1	1	1	1	1	5	4	5	4	4	5	4	4	3	4	5	3	3	4	3	4	2	4	1	3
1	1	1	2	25	0	4	1	0	0	1	3	1	1	3	1	1	1	2	1	1	3	2	1	1	1	1	1	1	1	5	4	5	4	4	5	4	4	3	4	5	3	3	4	3	4	2	4	1	3
1	1	1	8	32	1	3	1	0	0	2	2	1	1	1	1	1	1	2	2	1	1	1	1	1	1	1	2	2	2	3	3	2	3	3	2	3	3	2	2	3	3	2	3	2	3	2	2	1	2
1	1	1	2	30	0	3	1	0	0	1	2	1	1	2	3	1	2	1	1	2	1	1	1	1	1	1	1	1	3	4	4	3	2	4	3	2	3	3	3	4	4	4	4	4	4	2	4	1	4
1	1	1	2	30	0	2	1	0	0	1	2	1	1	2	3	1	2	1	1	2	1	1	1	1	1	1	1	1	3	4	4	3	2	4	3	2	3	3	3	4	4	4	4	4	4	2	4	1	4
1	1	1	2	25	0	4	1	0	0	1	3	1	1	3	1	1	1	2	1	1	3	2	1	1	1	1	1	1	1	5	4	5	4	4	5	4	4	3	4	5	3	3	4	3	4	2	4	0	#NULL!
1	1	1	10	37	0	3	4	0	0	1	1	1	3	3	3	1	1	3	1	1	1	1	1	1	1	1	1	1	1	4	5	4	4	5	4	4	4	4	4	5	4	5	5	4	4	2	4	1	4
1	1	1	8	35	0	1	1	0	0	1	1	1	3	3	3	1	1	3	1	1	1	1	1	1	1	1	1	1	1	4	5	4	4	5	4	4	4	4	4	5	4	5	5	4	4	2	4	1	4
1	2	1	9	34	1	4	3	0	0	3	2	2	3	2	1	1	3	1	2	1	1	1	1	1	2	1	1	1	2	3	2	1	2	2	1	2	2	3	2	2	3	3	2	3	3	2	3	1	4
1	2	1	12	35	1	2	3	0	0	1	1	1	1	1	1	1	1	1	1	1	1	1	2	1	2	1	2	1	2	3	3	3	3	3	3	3	3	3	3	3	3	3	3	2	3	2	3	1	5
1	1	1	10	35	1	4	1	0	0	1	1	1	1	1	1	1	1	1	1	1	1	1	1	1	2	1	1	1	1	1	1	1	1	1	1	1	1	1	1	1	1	1	1	1	1	2	1	1	1
1	1	1	6	29	0	4	2	0	0	1	1	2	1	3	1	1	1	2	1	1	1	2	3	3	1	1	1	1	2	2	2	3	4	2	3	4	2	2	2	1	1	1	1	2	1	2	1	1	4
1	3	1	10	34	1	4	4	0	0	1	1	1	2	2	1	1	2	1	2	2	1	2	2	1	1	1	1	2	2	2	3	3	2	3	3	2	3	3	4	3	4	3	3	4	4	2	3	1	4
1	2	1	2	29	1	4	2	1	1	2	2	2	2	2	2	2	2	2	2	2	2	2	2	2	2	2	2	2	2	2	2	2	2	2	2	2	2	2	2	2	2	2	2	2	2	2	2	1	2
1	1	1	11	33	0	2	4	0	0	3	1	1	2	2	1	2	2	1	1	1	1	2	2	1	1	1	1	1	2	2	3	3	2	3	3	2	3	3	2	3	3	3	1	2	2	2	2	1	3
1	1	1	2	23	0	3	1	1	1	1	1	1	1	1	1	1	1	1	1	1	1	1	1	1	1	1	1	1	1	1	1	1	1	1	1	1	1	1	1	1	1	1	1	1	1	2	1	1	1
1	1	1	7	30	1	3	3	1	1	1	1	1	1	1	1	2	2	1	1	3	1	2	1	2	2	3	1	2	3	1	3	1	1	3	1	1	2	1	2	2	1	2	1	3	1	2	3	1	1
1	2	1	2	29	0	2	2	0	0	2	2	2	2	2	1	1	2	1	2	1	2	2	1	2	2	1	1	1	1	1	1	1	1	1	1	1	2	2	2	2	2	2	2	2	2	2	2	1	1
1	2	1	12	37	0	3	1	0	0	1	1	2	2	3	2	1	1	1	2	2	3	2	1	1	3	1	2	1	2	4	5	4	3	5	4	3	4	3	4	4	5	4	5	4	4	2	4	1	1
1	1	1	6	36	1	2	2	0	0	2	2	1	2	1	1	2	1	2	1	2	2	1	2	1	2	1	2	2	1	4	4	5	4	4	5	4	4	3	4	4	4	3	3	3	3	2	3	1	4
1	1	1	3	32	1	3	2	0	0	2	2	1	1	2	1	1	1	2	1	1	2	2	1	1	1	1	2	2	1	5	5	4	5	5	4	5	4	4	5	5	5	5	4	4	5	2	5	1	4
1	1	1	5	33	0	2	2	0	0	1	2	1	2	1	2	1	2	1	2	1	1	1	2	2	2	1	1	1	2	1	2	2	2	2	2	2	1	1	1	1	1	1	1	1	1	2	2	1	4
1	1	1	3	26	0	1	2	1	1	2	2	1	3	3	3	2	2	2	1	1	3	2	3	1	1	3	1	3	2	5	5	5	4	5	5	4	4	4	4	4	3	5	5	5	5	2	5	1	4
1	2	1	11	33	0	2	4	0	0	3	1	1	2	2	1	2	2	1	1	1	1	2	2	1	1	1	1	1	2	2	3	3	2	3	3	2	3	3	2	3	3	3	1	2	2	2	2	1	3
1	1	1	2	24	0	3	1	1	1	1	1	1	1	1	1	1	1	1	1	1	1	1	1	1	1	1	1	1	1	1	1	1	1	1	1	1	1	1	1	1	1	1	1	1	1	2	1	1	1
1	1	1	8	37	1	3	2	0	0	1	1	1	1	1	1	2	2	1	1	3	1	2	1	2	2	3	1	2	3	1	3	1	1	3	1	1	2	1	2	2	1	2	1	3	1	2	3	1	1
1	2	1	1	29	0	2	2	1	2	2	2	2	2	2	1	1	2	1	2	1	2	2	1	2	2	1	1	1	1	1	1	1	1	1	1	1	2	2	2	2	2	2	2	2	2	2	2	1	1
1	1	1	12	37	0	3	1	0	0	1	1	2	2	3	2	1	1	1	2	2	3	2	1	1	3	1	2	1	2	4	5	4	3	5	4	3	4	3	4	4	5	4	5	4	4	2	4	1	1
1	1	1	2	36	1	4	2	0	0	2	2	1	2	1	1	2	1	2	1	2	2	1	2	1	2	1	2	2	1	4	4	5	4	4	5	4	4	3	4	4	4	3	3	3	3	2	3	1	4
1	1	1	8	32	1	2	1	0	0	2	2	1	1	1	1	1	1	2	2	1	1	1	1	1	1	1	2	2	2	3	3	2	3	3	2	3	3	2	2	3	3	2	3	2	3	2	2	1	2
1	1	1	2	30	0	3	2	0	0	1	2	1	1	2	3	1	2	1	1	2	1	1	1	1	1	1	1	1	3	4	4	3	2	4	3	2	3	3	3	4	4	4	4	4	4	2	4	1	4
1	1	1	3	29	0	3	3	0	0	1	2	1	1	2	3	1	2	1	1	2	1	1	1	1	1	1	1	1	3	4	4	3	2	4	3	2	3	3	3	4	4	4	4	4	4	2	4	1	4
1	1	1	10	40	0	2	4	0	0	1	1	1	3	3	3	1	1	3	1	1	1	1	1	1	1	1	1	1	1	4	5	4	4	5	4	4	4	4	4	5	4	5	5	4	4	2	4	1	4
1	1	1	9	38	0	1	1	0	0	1	1	1	3	3	3	1	1	3	1	1	1	1	1	1	1	1	1	1	1	4	5	4	4	5	4	4	4	4	4	5	4	5	5	4	4	2	4	1	4
1	1	1	9	34	1	4	3	1	2	3	2	2	3	2	1	1	3	1	2	1	1	1	1	1	2	1	1	1	2	3	2	1	2	2	1	2	2	3	2	2	3	3	2	3	3	2	3	1	4
1	2	1	13	35	1	2	1	0	0	1	1	1	1	1	1	1	1	1	1	1	1	1	2	1	2	1	2	1	2	3	3	3	3	3	3	3	3	3	3	3	3	3	3	2	3	2	3	1	5
1	1	1	10	35	0	4	1	0	0	1	1	1	1	1	1	1	1	1	1	1	1	1	1	1	2	1	1	1	1	1	1	1	1	1	1	1	1	1	1	1	1	1	1	1	1	2	1	1	1
1	2	1	4	29	1	2	2	0	0	2	2	2	2	2	1	1	2	1	2	1	2	2	1	2	2	1	1	1	1	1	1	1	1	1	1	1	2	2	2	2	2	2	2	2	2	2	2	1	1
1	1	1	12	37	0	3	3	0	0	1	1	2	2	3	2	1	1	1	2	2	3	2	1	1	3	1	2	1	2	4	5	4	3	5	4	3	4	3	4	4	5	4	5	4	4	2	4	1	1
1	1	1	6	36	1	4	2	0	0	2	2	1	2	1	1	2	1	2	1	2	2	1	2	1	2	1	2	2	1	4	4	5	4	4	5	4	4	3	4	4	4	3	3	3	3	2	3	1	4
1	1	1	7	32	0	3	2	0	0	2	2	1	1	2	1	1	1	2	1	1	2	2	1	1	1	1	2	2	1	5	5	4	5	5	4	5	4	4	5	5	5	5	4	4	5	2	5	1	4
1	1	1	2	24	0	4	1	0	0	1	3	1	1	3	1	1	1	2	1	1	3	2	1	1	1	1	1	1	1	5	4	5	4	4	5	4	4	3	4	5	3	3	4	3	4	2	4	0	#NULL!
1	1	1	8	33	0	2	2	0	0	1	2	1	2	1	2	1	2	1	2	1	1	1	2	2	2	1	1	1	2	1	2	2	2	2	2	2	1	1	1	1	1	1	1	1	1	2	2	1	4
1	2	1	3	26	0	1	1	1	1	2	2	1	3	3	3	2	2	2	1	1	3	2	3	1	1	3	1	3	2	5	5	5	4	5	5	4	4	4	4	4	3	5	5	5	5	2	5	1	4
1	1	1	11	33	0	2	4	0	0	3	1	1	2	2	1	2	2	1	1	1	1	2	2	1	1	1	1	1	2	2	3	3	2	3	3	2	3	3	2	3	3	3	1	2	2	2	2	1	3
1	1	1	2	24	0	4	1	0	0	1	3	1	1	3	1	1	1	2	1	1	3	2	1	1	1	1	1	1	1	5	4	5	4	4	5	4	4	3	4	5	3	3	4	3	4	2	4	1	3
1	2	1	13	35	1	2	1	0	0	1	1	1	1	1	1	1	1	1	1	1	1	1	2	1	2	1	2	1	2	3	3	3	3	3	3	3	3	3	3	3	3	3	3	2	3	2	3	1	5
1	1	1	5	30	0	3	3	0	0	1	2	1	1	2	3	1	2	1	1	2	1	1	1	1	1	1	1	1	3	4	4	3	2	4	3	2	3	3	3	4	4	4	4	4	4	2	4	1	4
1	1	1	2	30	0	3	1	0	0	1	2	1	1	2	3	1	2	1	1	2	1	1	1	1	1	1	1	1	3	4	4	3	2	4	3	2	3	3	3	4	4	4	4	4	4	2	4	1	4
1	1	1	11	41	0	2	3	0	0	1	1	1	3	3	3	1	1	3	1	1	1	1	1	1	1	1	1	1	1	4	5	4	4	5	4	4	4	4	4	5	4	5	5	4	4	2	4	1	4
1	1	1	13	38	0	1	1	0	0	1	1	1	3	3	3	1	1	3	1	1	1	1	1	1	1	1	1	1	1	4	5	4	4	5	4	4	4	4	4	5	4	5	5	4	4	2	4	1	4
1	1	1	9	37	0	1	1	0	0	1	1	1	3	3	3	1	1	3	1	1	1	1	1	1	1	1	1	1	1	4	5	4	4	5	4	4	4	4	4	5	4	5	5	4	4	2	4	1	4
1	1	1	15	40	1	1	2	0	0	1	1	1	1	1	1	1	1	1	1	1	1	1	1	1	1	1	1	1	1	2	2	2	2	2	2	2	2	2	2	2	2	2	2	2	2	2	2	1	3
1	1	1	16	38	1	2	4	1	1	2	2	1	2	2	1	1	2	2	2	1	1	2	2	1	1	1	1	1	2	1	1	1	2	1	1	2	1	1	1	1	1	1	1	2	1	1	1	1	1
1	1	1	18	42	1	2	4	1	0	2	2	1	2	2	1	1	2	2	2	1	1	2	2	1	1	1	1	1	2	1	1	1	2	1	1	2	1	1	1	1	1	1	1	2	1	1	1	1	1
1	2	1	10	38	1	4	3	0	0	2	2	1	2	3	2	1	2	2	1	2	3	2	2	3	2	2	1	1	2	5	4	4	4	4	4	4	4	3	3	3	2	2	2	1	2	1	1	1	2
1	1	1	5	28	1	1	2	0	0	1	1	1	1	1	1	1	1	1	1	1	1	1	1	1	1	1	1	1	1	2	2	2	2	2	2	2	2	2	2	2	2	2	2	2	2	2	2	1	3
1	1	1	2	25	0	4	1	0	0	1	3	1	1	3	1	1	1	2	1	1	3	2	1	1	1	1	1	1	1	5	4	5	4	4	5	4	4	3	4	5	3	3	4	3	4	2	4	1	3
1	1	1	2	25	0	4	1	0	0	1	3	1	1	3	1	1	1	2	1	1	3	2	1	1	1	1	1	1	1	5	4	5	4	4	5	4	4	3	4	5	3	3	4	3	4	2	4	1	3
1	1	1	8	32	1	3	1	0	0	2	2	1	1	1	1	1	1	2	2	1	1	1	1	1	1	1	2	2	2	3	3	2	3	3	2	3	3	2	2	3	3	2	3	2	3	2	2	1	2
1	1	1	2	30	0	3	1	0	0	1	2	1	1	2	3	1	2	1	1	2	1	1	1	1	1	1	1	1	3	4	4	3	2	4	3	2	3	3	3	4	4	4	4	4	4	2	4	1	4
1	1	1	2	30	0	2	1	0	0	1	2	1	1	2	3	1	2	1	1	2	1	1	1	1	1	1	1	1	3	4	4	3	2	4	3	2	3	3	3	4	4	4	4	4	4	2	4	1	4
1	1	1	2	25	0	4	1	0	0	1	3	1	1	3	1	1	1	2	1	1	3	2	1	1	1	1	1	1	1	5	4	5	4	4	5	4	4	3	4	5	3	3	4	3	4	2	4	0	#NULL!
1	1	1	10	37	0	3	4	0	0	1	1	1	3	3	3	1	1	3	1	1	1	1	1	1	1	1	1	1	1	4	5	4	4	5	4	4	4	4	4	5	4	5	5	4	4	2	4	1	4
1	1	1	8	35	0	1	1	0	0	1	1	1	3	3	3	1	1	3	1	1	1	1	1	1	1	1	1	1	1	4	5	4	4	5	4	4	4	4	4	5	4	5	5	4	4	2	4	1	4
1	2	1	9	34	1	4	3	0	0	3	2	2	3	2	1	1	3	1	2	1	1	1	1	1	2	1	1	1	2	3	2	1	2	2	1	2	2	3	2	2	3	3	2	3	3	2	3	1	4
1	2	1	12	35	1	2	3	0	0	1	1	1	1	1	1	1	1	1	1	1	1	1	2	1	2	1	2	1	2	3	3	3	3	3	3	3	3	3	3	3	3	3	3	2	3	2	3	1	5
1	1	1	10	35	1	4	1	0	0	1	1	1	1	1	1	1	1	1	1	1	1	1	1	1	2	1	1	1	1	1	1	1	1	1	1	1	1	1	1	1	1	1	1	1	1	2	1	1	1
1	1	1	6	29	0	4	2	0	0	1	1	2	1	3	1	1	1	2	1	1	1	2	3	3	1	1	1	1	2	2	2	3	4	2	3	4	2	2	2	1	1	1	1	2	1	2	1	1	4
1	3	1	10	34	1	4	4	0	0	1	1	1	2	2	1	1	2	1	2	2	1	2	2	1	1	1	1	2	2	2	3	3	2	3	3	2	3	3	4	3	4	3	3	4	4	2	3	1	4
1	2	1	2	29	1	4	2	1	1	2	2	2	2	2	2	2	2	2	2	2	2	2	2	2	2	2	2	2	2	2	2	2	2	2	2	2	2	2	2	2	2	2	2	2	2	2	2	1	2
1	1	1	11	33	0	2	4	0	0	3	1	1	2	2	1	2	2	1	1	1	1	2	2	1	1	1	1	1	2	2	3	3	2	3	3	2	3	3	2	3	3	3	1	2	2	2	2	1	3
1	1	1	2	23	0	3	1	1	1	1	1	1	1	1	1	1	1	1	1	1	1	1	1	1	1	1	1	1	1	1	1	1	1	1	1	1	1	1	1	1	1	1	1	1	1	2	1	1	1
1	1	1	7	30	1	3	3	1	1	1	1	1	1	1	1	2	2	1	1	3	1	2	1	2	2	3	1	2	3	1	3	1	1	3	1	1	2	1	2	2	1	2	1	3	1	2	3	1	1
1	2	1	2	29	0	2	2	0	0	2	2	2	2	2	1	1	2	1	2	1	2	2	1	2	2	1	1	1	1	1	1	1	1	1	1	1	2	2	2	2	2	2	2	2	2	2	2	1	1
1	2	1	12	37	0	3	1	0	0	1	1	2	2	3	2	1	1	1	2	2	3	2	1	1	3	1	2	1	2	4	5	4	3	5	4	3	4	3	4	4	5	4	5	4	4	2	4	1	1
1	1	1	6	36	1	2	2	0	0	2	2	1	2	1	1	2	1	2	1	2	2	1	2	1	2	1	2	2	1	4	4	5	4	4	5	4	4	3	4	4	4	3	3	3	3	2	3	1	4
1	1	1	3	32	1	3	2	0	0	2	2	1	1	2	1	1	1	2	1	1	2	2	1	1	1	1	2	2	1	5	5	4	5	5	4	5	4	4	5	5	5	5	4	4	5	2	5	1	4
1	1	1	5	33	0	2	2	0	0	1	2	1	2	1	2	1	2	1	2	1	1	1	2	2	2	1	1	1	2	1	2	2	2	2	2	2	1	1	1	1	1	1	1	1	1	2	2	1	4
1	1	1	3	26	0	1	2	1	1	2	2	1	3	3	3	2	2	2	1	1	3	2	3	1	1	3	1	3	2	5	5	5	4	5	5	4	4	4	4	4	3	5	5	5	5	2	5	1	4
1	2	1	11	33	0	2	4	0	0	3	1	1	2	2	1	2	2	1	1	1	1	2	2	1	1	1	1	1	2	2	3	3	2	3	3	2	3	3	2	3	3	3	1	2	2	2	2	1	3
1	1	1	2	24	0	3	1	1	1	1	1	1	1	1	1	1	1	1	1	1	1	1	1	1	1	1	1	1	1	1	1	1	1	1	1	1	1	1	1	1	1	1	1	1	1	2	1	1	1
1	1	1	8	37	1	3	2	0	0	1	1	1	1	1	1	2	2	1	1	3	1	2	1	2	2	3	1	2	3	1	3	1	1	3	1	1	2	1	2	2	1	2	1	3	1	2	3	1	1
1	2	1	1	29	0	2	2	1	2	2	2	2	2	2	1	1	2	1	2	1	2	2	1	2	2	1	1	1	1	1	1	1	1	1	1	1	2	2	2	2	2	2	2	2	2	2	2	1	1
1	1	1	12	37	0	3	1	0	0	1	1	2	2	3	2	1	1	1	2	2	3	2	1	1	3	1	2	1	2	4	5	4	3	5	4	3	4	3	4	4	5	4	5	4	4	2	4	1	1
1	1	1	2	36	1	4	2	0	0	2	2	1	2	1	1	2	1	2	1	2	2	1	2	1	2	1	2	2	1	4	4	5	4	4	5	4	4	3	4	4	4	3	3	3	3	2	3	1	4
1	1	1	8	32	1	2	1	0	0	2	2	1	1	1	1	1	1	2	2	1	1	1	1	1	1	1	2	2	2	3	3	2	3	3	2	3	3	2	2	3	3	2	3	2	3	2	2	1	2
1	1	1	2	30	0	3	2	0	0	1	2	1	1	2	3	1	2	1	1	2	1	1	1	1	1	1	1	1	3	4	4	3	2	4	3	2	3	3	3	4	4	4	4	4	4	2	4	1	4
1	1	1	3	29	0	3	3	0	0	1	2	1	1	2	3	1	2	1	1	2	1	1	1	1	1	1	1	1	3	4	4	3	2	4	3	2	3	3	3	4	4	4	4	4	4	2	4	1	4
1	1	1	10	40	0	2	4	0	0	1	1	1	3	3	3	1	1	3	1	1	1	1	1	1	1	1	1	1	1	4	5	4	4	5	4	4	4	4	4	5	4	5	5	4	4	2	4	1	4
1	1	1	9	38	0	1	1	0	0	1	1	1	3	3	3	1	1	3	1	1	1	1	1	1	1	1	1	1	1	4	5	4	4	5	4	4	4	4	4	5	4	5	5	4	4	2	4	1	4
1	1	1	9	34	1	4	3	1	2	3	2	2	3	2	1	1	3	1	2	1	1	1	1	1	2	1	1	1	2	3	2	1	2	2	1	2	2	3	2	2	3	3	2	3	3	2	3	1	4
1	2	1	13	35	1	2	1	0	0	1	1	1	1	1	1	1	1	1	1	1	1	1	2	1	2	1	2	1	2	3	3	3	3	3	3	3	3	3	3	3	3	3	3	2	3	2	3	1	5
1	1	1	10	35	0	4	1	0	0	1	1	1	1	1	1	1	1	1	1	1	1	1	1	1	2	1	1	1	1	1	1	1	1	1	1	1	1	1	1	1	1	1	1	1	1	2	1	1	1
1	2	1	4	29	1	2	2	0	0	2	2	2	2	2	1	1	2	1	2	1	2	2	1	2	2	1	1	1	1	1	1	1	1	1	1	1	2	2	2	2	2	2	2	2	2	2	2	1	1
1	1	1	12	37	0	3	3	0	0	1	1	2	2	3	2	1	1	1	2	2	3	2	1	1	3	1	2	1	2	4	5	4	3	5	4	3	4	3	4	4	5	4	5	4	4	2	4	1	1
1	1	1	6	36	1	4	2	0	0	2	2	1	2	1	1	2	1	2	1	2	2	1	2	1	2	1	2	2	1	4	4	5	4	4	5	4	4	3	4	4	4	3	3	3	3	2	3	1	4
1	1	1	7	32	0	3	2	0	0	2	2	1	1	2	1	1	1	2	1	1	2	2	1	1	1	1	2	2	1	5	5	4	5	5	4	5	4	4	5	5	5	5	4	4	5	2	5	1	4
1	1	1	2	24	0	4	1	0	0	1	3	1	1	3	1	1	1	2	1	1	3	2	1	1	1	1	1	1	1	5	4	5	4	4	5	4	4	3	4	5	3	3	4	3	4	2	4	0	#NULL!
1	1	1	8	33	0	2	2	0	0	1	2	1	2	1	2	1	2	1	2	1	1	1	2	2	2	1	1	1	2	1	2	2	2	2	2	2	1	1	1	1	1	1	1	1	1	2	2	1	4
1	2	1	3	26	0	1	1	1	1	2	2	1	3	3	3	2	2	2	1	1	3	2	3	1	1	3	1	3	2	5	5	5	4	5	5	4	4	4	4	4	3	5	5	5	5	2	5	1	4
1	1	1	11	33	0	2	4	0	0	3	1	1	2	2	1	2	2	1	1	1	1	2	2	1	1	1	1	1	2	2	3	3	2	3	3	2	3	3	2	3	3	3	1	2	2	2	2	1	3
1	1	1	2	24	0	4	1	0	0	1	3	1	1	3	1	1	1	2	1	1	3	2	1	1	1	1	1	1	1	5	4	5	4	4	5	4	4	3	4	5	3	3	4	3	4	2	4	1	3
1	2	1	13	35	1	2	1	0	0	1	1	1	1	1	1	1	1	1	1	1	1	1	2	1	2	1	2	1	2	3	3	3	3	3	3	3	3	3	3	3	3	3	3	2	3	2	3	1	5
1	1	1	5	30	0	3	3	0	0	1	2	1	1	2	3	1	2	1	1	2	1	1	1	1	1	1	1	1	3	4	4	3	2	4	3	2	3	3	3	4	4	4	4	4	4	2	4	1	4
1	1	1	2	30	0	3	1	0	0	1	2	1	1	2	3	1	2	1	1	2	1	1	1	1	1	1	1	1	3	4	4	3	2	4	3	2	3	3	3	4	4	4	4	4	4	2	4	1	4
1	1	1	11	41	0	2	3	0	0	1	1	1	3	3	3	1	1	3	1	1	1	1	1	1	1	1	1	1	1	4	5	4	4	5	4	4	4	4	4	5	4	5	5	4	4	2	4	1	4
1	1	1	13	38	0	1	1	0	0	1	1	1	3	3	3	1	1	3	1	1	1	1	1	1	1	1	1	1	1	4	5	4	4	5	4	4	4	4	4	5	4	5	5	4	4	2	4	1	4
1	1	1	9	37	0	1	1	0	0	1	1	1	3	3	3	1	1	3	1	1	1	1	1	1	1	1	1	1	1	4	5	4	4	5	4	4	4	4	4	5	4	5	5	4	4	2	4	1	4
[truncated: 29 more columns]
